# Supplementary material for: The European Hernia Society Prehabilitation Project: A Systematic Review of Intra-Operative Prevention Strategies for Surgical Site Occurrences in Ventral Hernia Surgery
Source: Front Surg. 2022 Jul 13;9:847279. doi: 10.3389/fsurg.2022.847279 (PMC9326087; doi:10.3389/fsurg.2022.847279)
Supplement: Supplementary file 1 [file Table_1.xlsx]

## Sheet: All excl NPWT
Measure	Author	Year	Study type	N	Objective	Endpoint	Significant findings
Prehospital CHG scrub	Prabhu	2017	Retrospective	3924	To determine whether preoperative chlorhexidine gluconate decreases the risk of 30-day wound morbidity in patients undergoing ventral hernia repair	SSO SSI	The preoperative chlorhexidine scrub group had a higher incidence of SSOs (odds ratio [OR] = 1.34; 95% CI 1.11 to 1.61) and SSIs (OR = 1.46; 95% CI 1.03 to 2.07). Prehospital chlorhexidine gluconate scrub appears to increase the risk of 30-day wound morbidity in patients undergoing ventral hernia repair.
Surgical hat	Haskins	2017	Retrospective	6210	To investigate the association between type of surgical hat worn by surgeons and the incidence of postoperative wound events following ventral hernia repair	SSO SSI	The type of surgical hat worn by surgeons was not found to be associated with an increased risk of 30-day surgical site infections or surgical site occurrences requiring procedural intervention.
No-touch	Schneeberger	2020	Retrospective	88	To evaluate the use of a "no-touch" technique with antibiotic solution during synthetic mesh placement in ventral hernia repairs and its impact on complication/infection rates	Short-term (<30 days), Medium-term (30 to 90 days), and long-term (91 to 365 days) complications	Fourteen patients (15.9%) experienced postoperative complications. A total of 16 complication events occurred in the cohort (two patients had multiple complications): 13 short-term complications (81.3 percent), three medium-term complications (18.7 percent), and zero long-term complications. The authors conclude that the no-touch technique for mesh placement in ventral hernia repairs appears to b…
AB soaking	Yabanoglu	2015	RCT	52	To investigate the effect of the use of synthetic mesh soaked in vancomycin solution on the rate of graft infection	SSO SSI	Seroma development was significantly more common in group 2 (P < 0.041). Three patients (5.7%) developed superficial wound infection, and 9 (17%) developed surgical site infection 2-type wound-site infection. No significant difference was found between the groups in terms of infection. The use of synthetic mesh soaked in vancomycin solution had no beneficial effects on the rate of wound-site infe…
Drains	Westphalen	2015	RCT	42	To compare the incidence of seroma and surgical wound infection between patients subjected to large incisional hernia repair by means of the onlay technique, with one group being subjected to the placement of drains, while progressive tension sutures without drains were used in a second group	Seroma SSI	The occurrence of seroma was not significantly different between groups (p 0.469; 0.631; 0.619). Surgical wound infection occurred 19% in group 1 and 23.8% in group 2, without a significant difference between the groups (p>0.999). The frequency of seroma and infection did not exhibit significant differences between individuals subjected to onlay mesh repair of large incisional hernias with drains…
	Plymale	2016	Retrospective	18	To ascertain if the number of days postoperatively that drains are left in place impacts the incidence of surgical site complications	SSO SSI	No significant relationship was found between incidence of seroma/hematoma and days postoperatively of last drain removal. Wound complications increased linearly with drain time. Only body mass index >35 remained an independent predictor of wound occurrence, P < 0.05. Wound complications occur frequently after AWR. Wound infections occur more commonly among patients with drains in place for more …
	Wong	2016	Retrospective	234	To determine whether the use of extended postoperative antibiotic prophylaxis beyond standard Surgical Care Improvement Project guidelines with closed-suction surgical drain placement in incisional ventral hernia repair reduces the incidence of postoperative surgical-site infections	SSI	Extended postoperative prophylactic antibiotics significantly reduce the incidence of postoperative surgical-site infections (OR, 0.31; p < 0.01). As the hernia grade increased, the odds ratio tended to decrease, suggesting that extended prophylactic antibiotics may be more effective at decreasing the incidence of surgical-site infections at higher grades. Extended antibiotic prophylaxis reduces …
	Krpata	2017	Retrospective	581	To investigate the impact of retromuscular drains on SSO following retromuscular VHR with synthetic mesh	SSO SSI SSOPI	Retromuscular drains were less likely to develop a noninfectious SSO (OR, 0.33). Drain placement was not associated with SSI (OR, 1.30) or SSOPI (OR, 0.94). Based on an analysis of early outcomes, surgical drains do not increase the risk of surgical infectious complications, and may be protective against some SSOs, such as seroma formation.
Cauterization	Prassas	2018	Retrospective	94	To investigate the effectiveness of cauterization of the hernia sac in terms of reducing the incidence of postoperative seroma formation after standard laparoscopic intraperitoneal mesh repair without closure of the central defect (sIPOM)	Seroma Postoperative pain Recurrence rate	The cauterization group had significantly lower rate of seroma formation, compared to the control [0 vs. 25% (n = 5), p < 0.05]. There was no difference noted regarding postoperative pain between the two techniques. Hernia recurrence rate was found to be higher in the control group [0 vs 12.5% (n = 2), p < 0.05]. Electric cauterization of the hernia sac significantly reduces the rate of postopera…
Quilt sutures	Alhussini	2019	RCT	370	To evaluate using quilting sutures in a prospective randomized controlled manner the decrease in the incidence of seroma formation among patients subjected to ventral hernia repair	Seroma	There was significantly smaller amount of output of the drains in every day of the first five postoperative days as well as the total amount of the output before drain removal in favor of the quilting group. Drains were removed earlier in group B. The incidence of clinically detected seroma was less in group B as well.
Fibrin sealant	Azoury	2015	Retrospective	250	To evaluate the ability of a fibrin sealant to reduce the incidence of post-operative seroma following abdominal wall hernia repair	SSO	Surgical site occurrences occurred in 18.1% of the TISSEEL and 13% of the non-TISSEEL group (P = 0.27). There was a trend towards an increased incidence of seroma in the TISSEEL group (TISSEEL 11%, non-TISSEEL 4.9%, P = 0.07). A total of $124,472.50 was spent on TISSEEL, at an average cost of $995.78 per case. In the largest study to date, TISSEEL™ application offered no advantage for the reducti…

## Sheet: NPWT
Author	Year	Study design	N	Objective	Endpoint	Significant findings
Gassman	2015	Retrospective cohorte	61	To examine whether primary wound events were different between patients who had primary closure with NPT versus patients who only had primary closure after AWR	Recurrence rate	The application of NPWT leads to lower hernia recurrence rate of 25 versus 3 % and significant reduction of SSI rate (17 versus 5 cases, p = 0.01). The distribution of wound infections was different with the control group having more deep tissue and organ space infections than the NPWT group. The numbers are too small to make any real conclusions from this data.
Rodriguez	2015	Retrospective	117	To evaluate whether the NPWT would improve surgical site outcomes following VHR in patients with grade 3 hernias.	Recurrence rate SSO SSI	SSO rates compare favorably with reported historical 30-day SSOs rates for high-grade ventral hernias, which range between 39-55 %. Use of the NPWT system may lead to decreased postoperative complications in an extremely high-risk patient population.
Soares	2015	Retrospective	199	To assess the impact of a modified negative-pressure wound therapy system (hybrid-VAC or HVAC) on outcomes of open VHR.	Recurrence rate SSI SSO Length of stay	The NPWT cohort had lower surgical site infections (9% vs 32%, P , .001) and surgical site occurrences (17% vs 42%, P 5 .001) rates. The HVAC group had a significantly longer LOS in hospital with 84% of patients in the HVAC group incurring a hospitalization of 7 days or more versus 39% of the SWD group (P < .001). The NPWT system is associated with optimized outcomes following open VHR.
De Vries	2017	Retrospective	66	Evaluation of NPWT in the reduction of wound infections and other wound complications in high-risk patients undergoing major cVWHR	SSO SSI	NPWT was associated with a significant decrease in incisional wound infection rates (48 versus 7% (p = 0.01, OR 0.08 (95% CI 0.16–0.39)). Opening of the wound (spontaneous or interventional) was significantly decreased after the introduction of pNPWT (7 versus 48%, p < 0.001, OR 0.08 (95% CI 0.02–0.39)). No reduction of other wound complications was seen.
Bueno-Lledo	2020	RCT	146	Evaluation of NPWT in the reduction of surgical site occurrences (SSOs) and the length of stay after incisional hernia repair	SSO Length of stay	Significatively higher incidence of SSOs in the control group compared to the treatment group (29.8% vs 16.6%, P < 0.042). There was no SSI in the treatment group and 6 cases in the control group (0% vs 8%, P< 0.002). No significant differences regarding seroma, hematoma, wound dehiscence, and length of stay were observed between the groups
Hopkins	2020	Retrospective	85	Determining the effect of NPWT on the incidence of SSI after complex incisional hernia repair	SSO SSI Length of stay	NPWT was associated with significantly lower rates of deep SSI (2.9% vs. 17.6%, p = 0.045) Median LOS was longer in patients with iNPWT (7 vs. 5 days, p = 0.001).
Licari	2020	Retrospective	180	To compare the post-operative outcomes of at risk patients who underwent VHR when treated with standard wound care vs NPWT and to perform a spending review	SSO SSI Cost effectiveness Length of stay	Nine (12.8%) patients in the NPWT group and 48 (43.6%) in the control group developed a wound complication (p < 0.0001, RR 0.29 (0.15 - 0.56)), suggesting that infection is less likely to occur in NPWT-treated incisions, compared with standard wound care. This study demonstrates that NPWT use in high-risk populations following VHR is associated with positive clinical and economic outcomes.
